# Supplementary material for: Whole genome sequencing data for two individuals of Pakistani descent
Source: Sci Data. 2018 Sep 11;5:180174. doi: 10.1038/sdata.2018.174 (PMC6137601; doi:10.1038/sdata.2018.174)
Supplement: Supplementary file 1 [file sdata2018174-isa1.zip]

Archive with 3 entries (3 files):
- i_Investigation.txt
- s_study_Riazuddin.txt
- a_assay_Riazuddin.txt
