# Supplementary material for: Whole genome sequencing data for two individuals of Pakistani descent
Source: Sci Data. 2018 Sep 11;5:180174. doi: 10.1038/sdata.2018.174 (PMC6137601; doi:10.1038/sdata.2018.174)
Supplement: Supplementary file 1 [file sdata2018174-isa1.zip › i_Investigation.txt]

# Investigation File generated for Scientific Data with Investigation File Authoring Tool version 0.1.0 on 24/07/2018 - This metadata file is CC0
ONTOLOGY SOURCE REFERENCE
Term Source Name	NCBITAXON	UBERON	OBI	ERO	EFO
Term Source File	http://data.bioontology.org/ontologies/NCBITAXON	http://data.bioontology.org/ontologies/UBERON	http://data.bioontology.org/ontologies/OBI	http://data.bioontology.org/ontologies/ERO	http://data.bioontology.org/ontologies/EFO
Term Source Version	2016AB	releases/2014-06-15	2014-08-18	2013-08-02	2.97
Term Source Description	National Center for Biotechnology Information (NCBI) Organismal Classification	Uber Anatomy Ontology	Ontology for Biomedical Investigations	Eagle-I Research Resource Ontology	Experimental Factor Ontology
INVESTIGATION
Investigation Identifier
Investigation Title
Investigation Description
Investigation Submission Date
Investigation Public Release Date
INVESTIGATION PUBLICATIONS
Investigation PubMed ID
Investigation Publication DOI
Investigation Publication Author List
Investigation Publication Title
Investigation Publication Status
Investigation Publication Status Term Accession Number
Investigation Publication Status Term Source REF
INVESTIGATION CONTACTS
Investigation Person Last Name
Investigation Person Mid Initials
Investigation Person First Name
Investigation Person Address
Investigation Person Phone
Investigation Person Fax
Investigation Person Email
Investigation Person Affiliation
Investigation Person Roles
Investigation Person Roles Term Accession Number
Investigation Person Roles Term Source REF
STUDY
Study Identifier	10.1038/sdata.2018.174
Study Title	Whole genome sequencing data for two individuals of Pakistani descent
Study Submission Date	22/02/2018
Study Public Release Date	11/09/2018
Study Description	http://www.nature.com/articles/sdata2018174#abstract
Study File Name	s_study_Riazuddin.txt
Comment[Subject Keywords]	///;//;///
Comment[Manuscript Licence]	CC BY-4.0
Comment[Experimental Metadata Licence]	CC0
Comment[Supplementary Information File Name]	
Comment[Supplementary Information File Type]	x-zip-compressed
Comment[Supplementary Information File URL]	http://www.nature.com/articles/sdata2018174#supplementary-information
Comment[Data Repository]	NCBI Sequence Read Archive;figshare
Comment[Data Record Accession]	SRP132628;doi:10.6084/m9.figshare.c.4144814
Comment[Data Record URI]	identifiers.org/ncbi/insdc.sra:SRP132628;https://doi.org/10.6084/m9.figshare.c.4144814
STUDY DESIGN DESCRIPTORS
Study Design Type	individual genetic characteristics comparison design
Study Design Type Term Accession Number	OBI:0001448
Study Design Type Term Source REF	OBI
STUDY PUBLICATIONS
Study PubMed ID
Study Publication DOI
Study Publication Author List
Study Publication Title
Study Publication Status
Study Publication Status Term Accession Number
Study Publication Status Term Source REF
STUDY FACTORS
Study Factor Name
Study Factor Type
Study Factor Type Term Accession Number
Study Factor Type Term Source REF
STUDY ASSAYS
Study Assay Measurement Type	genetic sequence variation analysis
Study Assay Measurement Type Term Accession Number	ERO:0100211
Study Assay Measurement Type Term Source REF	ERO
Study Assay Technology Type	DNA sequencing
Study Assay Technology Type Term Accession Number	OBI:0000626
Study Assay Technology Type Term Source REF	OBI
Study Assay Technology Platform	""
Study Assay File Name	a_assay_Riazuddin.txt
STUDY PROTOCOLS
Study Protocol Name	Sample collection	Library preparation and next-generation sequencing	Bioinformatics analysis
Study Protocol Type	specimen collection process	whole genome sequencing assay	bioinformatics analysis
Study Protocol Type Term Accession Number	OBI:0000659	OBI:0002117	ERO:0000740
Study Protocol Type Term Source REF	EFO	OBI	ERO
Study Protocol Description			
Study Protocol URI	""	""	""
Study Protocol Version			
Study Protocol Parameters Name	""	instrument; manufacturer	""
Study Protocol Parameters Name Term Accession Number	""	""	""
Study Protocol Parameters Name Term Source REF	""	""	""
Study Protocol Components Name	""	""	""
Study Protocol Components Type	""	""	""
Study Protocol Components Type Term Accession Number	""	""	""
Study Protocol Components Type Term Source REF	""	""	""
STUDY CONTACTS
Study Person Last Name	Khan	Kabir	M’Hamdi	Jiao	Naeem	Khan	Riazuddin	Hejtmancik	Riazuddin
Study Person First Name	Shahid Y.	Firoz	Oussama	Xiaodong	Muhammad Asif	Shaheen N.	Sheikh	J. Fielding	S. Amer
Study Person Mid Initials									
Study Person Email	""	""	""	""	""	""	""	""	riazuddin@jhmi.edu
Study Person Phone									
Study Person Fax									
Study Person Address									
Study Person Affiliation	The Wilmer Eye Institute, Johns Hopkins University School of Medicine, Baltimore, MD 21287, USA	The Wilmer Eye Institute, Johns Hopkins University School of Medicine, Baltimore, MD 21287, USA	Ophthalmic Genetics and Visual Function Branch, National Eye Institute, National Institutes of Health, Bethesda, MD 20892, USA	Ophthalmic Genetics and Visual Function Branch, National Eye Institute, National Institutes of Health, Bethesda, MD 20892, USA	National Centre of Excellence in Molecular Biology, University of the Punjab, Lahore 53700, Pakistan	National Centre of Excellence in Molecular Biology, University of the Punjab, Lahore 53700, Pakistan	National Centre of Excellence in Molecular Biology, University of the Punjab, Lahore 53700, Pakistan	Ophthalmic Genetics and Visual Function Branch, National Eye Institute, National Institutes of Health, Bethesda, MD 20892, USA	The Wilmer Eye Institute, Johns Hopkins University School of Medicine, Baltimore, MD 21287, USA
Study Person Roles									
Study Person Roles Term Accession Number									
Study Person Roles Term Source REF									
Comment[Study Person ORCID]								0000-0002-4788-0362	
Comment[Funder]									
Comment[FundRef ID]									
Comment[Funder Term Source REF]									
Comment[Grant Identifier]									
