# Supplementary material for: Whole genome sequencing data for two individuals of Pakistani descent
Source: Sci Data. 2018 Sep 11;5:180174. doi: 10.1038/sdata.2018.174 (PMC6137601; doi:10.1038/sdata.2018.174)
Supplement: Supplementary file 1 [file sdata2018174-isa1.zip › s_study_Riazuddin.txt]

Source Name	Characteristics[organism]	Term Source REF	Term Accession Number	Characteristics[organism part]	Term Source REF	Term Accession Number	Protocol REF	Sample Name	Material Type	Term Source REF	Term Accession Number
Individual of Pakistani descent	Homo sapiens	NCBITAXON	NCBITaxon:9606	blood	UBERON	UBERON:0000178	Sample collection	H1	genomic DNA	EFO	EFO:0008479
Individual of Pakistani descent	Homo sapiens	NCBITAXON	NCBITaxon:9606	blood	UBERON	UBERON:0000178	Sample collection	H2	genomic DNA	EFO	EFO:0008479
