# Supplementary material for: Whole genome sequencing data for two individuals of Pakistani descent
Source: Sci Data. 2018 Sep 11;5:180174. doi: 10.1038/sdata.2018.174 (PMC6137601; doi:10.1038/sdata.2018.174)
Supplement: Supplementary file 1 [file sdata2018174-isa1.zip › a_assay_Riazuddin.txt]

Sample Name	Protocol REF	Parameter Value[instrument]	Parameter Value[manufacturer]	Assay Name	Raw Data File	Comment[Data Repository]	Comment[Data Record Accession]	Comment[Data Record URI]	Protocol REF	Derived Data File	Comment[Data Repository]	Comment[Data Record Accession]	Comment[Data Record URI]
H1	Library preparation and next-generation sequencing	HiSeq 2500	Illumina	H1_sequencing	SRX3679637	NCBI Sequence Read Archive	SRP132628	identifiers.org/ncbi/insdc.sra:SRP132628	Bioinformatics analysis	doi:10.6084/m9.figshare.c.4144814	figshare	doi:10.6084/m9.figshare.c.4144814	https://doi.org/10.6084/m9.figshare.c.4144814
H2	Library preparation and next-generation sequencing	HiSeq 2500	Illumina	H2_sequencing	SRX3679638	NCBI Sequence Read Archive	SRP132628	identifiers.org/ncbi/insdc.sra:SRP132628	Bioinformatics analysis	doi:10.6084/m9.figshare.c.4144814	figshare	doi:10.6084/m9.figshare.c.4144814	https://doi.org/10.6084/m9.figshare.c.4144814
